# Supplementary material for: Jujube (Zizyphus lotus L.): Benefits and its effects on functional and sensory properties of sponge cake
Source: PLoS One. 2020 Feb 21;15(2):e0227996. doi: 10.1371/journal.pone.0227996 (PMC7034905; doi:10.1371/journal.pone.0227996)
Supplement: S1 Table — (XLS) [file pone.0227996.s002.xls]

## Sheet: Sensory evaluation 
	60 panelists
	color							Odor						taste
		the ratios	0.03	0.05	0.1			the ratios	0.03	0.05	0.1			the ratios	0.03	0.05	0.1
	7	17	7	7	14		7	3	14	7	14		7	9	6	6	4			Texture
	6	12	6	17	7		6	14	7	17	6		6	10	28	4	3			T	0.03	0.05	0.1
	5	11	8	15	15		5	15	15	17	18		5	16	7	17	22		7	7	8	6	6
	4	11	4	12	14		4	10	14	10	10		4	5	8	23	6		6	14	17	16	15
	2	4	7	0	0		2	6	0	0	0		2	7	2	2	3		5	6	1	15	15
	7	2.16364	0.890909	0.890909	1.78182		7	0.381818	1.78182	0.890909	1.78182		7	1.14545	0.763636	0.763636	0.509091		4	10	10	11	0
	6	1.30909	0.654545	1.85455	0.763636		6	1.52727	0.763636	1.85455	0.654545		6	1.09091	3.05455	0.436364	0.327273		2	0	0	0	5
	5	1	0.727273	1.36364	1.36364		5	1.36364	1.36364	1.54545	1.63636		5	1.45455	0.636364	1.54545	2		7	0.890909	1.01818	0.763636	0.763636
	4	0.8	0.290909	0.872727	1.01818		4	0.727273	1.01818	0.727273	0.727273		4	0.363636	0.581818	1.67273	0.436364		6	1.52727	1.85455	1.74545	1.63636
	2	0.145455	0.254545	0	0		2	0.218182	0	0	0		2	0.254545	0.0727273	0.0727273	0.109091		5	0.545455	0.0909091	1.36364	1.36364
		5.41818	3.89091	4.02319	4.92727			4.21818	3.92727	5.01818	4.02359			4.30909	3.10909	4.49091	3.38182		4	0.727273	0.727273	0.8	0
																			2	0	0	0	0.181818
																				3.69091	3.69091	4.67273	3.94545
											4.69
								F1	F2	F3	F4
		Overall Acceptation						4.74545	4.89091	5.83636	4.07273
		the ratios	0.03	0.05	0.1			5.01818	3.89091	4.02319	4.92727
	7	7	4	5	3			4.21818	3.92727	5.01818	4.02359
	6	7	31	35	27			4.9	4.49091	3.90909	3.38182
	5	3	7	12	10			4.69	4.67273	4.09091	3.94545
	4	25	5	4	10
	2	0	0	0	3
	7	0.890909	0.509091	0.636364	0.381818
	6	0.763636	3.38182	3.81818	2.94545
	5	0.272727	0.636364	1.09091	0.909091
	4	1.81818	0.363636	0.290909	0.727273
	2	0	0	0	0.109091
		4.56902	4.89091	5.83636	4.07273

## Sheet: Polyphenols, flavonoids 
	Table 3. Polyphenols, flavonoids and antioxidant activity of cake enriched with jujube powder.
	Substitution level (g/100 g cake)	n	Polyphenols	Flavonoids	Scavenging activity
	F1	1	9.888	4.108	5.308
	F1	2	9.932	3.847	5.225
	F1	3	9.881	4.052	5.325
	F1	4	9.911	3.998	5.325
	F1	5	9.882	4.051	5.289
	F2	1	18.812	10.918	22.967
	F2	2	18.856	10.924	23.075
	F2	3	18.854	10.821	23.088
	F2	4	18.848	10.896	22.898
	F2	5	18.925	10.895	23.201
	F3	1	28.712	16.952	31.223
	F3	2	29.248	16.788	31.322
	F3	3	29.805	15.886	30.501
	F3	4	28.725	15.982	30.622
	F3	5	29.805	16.626	30.789
	F4	1	38.135	23.303	54.101
	F4	2	38.133	22.482	54.475
	F4	3	38.181	23.376	54.125
	F4	4	38.102	23.256	54.145
	F4	5	38.121	23.263	53.282

## Sheet:  Texture and Color
	Table 4. Effect of jujube powder on the cake texture.						Table 5. Color characteristics of crust of the cake enriched with jujube powder.
	Substitution level (g/100 g wheat ﬂour)	n	Hardness (N)	Springiness (mm)	Chewiness (N× mm)		Substitution level (g/100 g cake)	n	L*	a*	b*
	F1	1	8.072	9.856	8.072		F1	1	56.285	-0.841	22.485
	F1	2	8.081	9.742	8.081		F1	2	56.353	-0.981	21.828
	F1	3	8.135	9.693	8.135		F1	3	54.298	0.184	23.885
	F1	4	8.088	10.102	8.088		F1	4	58.365	-1.156	22.382
	F1	5	8.112	9.857	8.112		F1	5	57.348	0.058	21.898
	F2	1	7.583	11.671	7.583		F2	1	50.112	2.515	16.682
	F2	2	6.982	10.843	6.982		F2	2	49.355	2.646	16.534
	F2	3	7.358	12.621	7.358		F2	3	49.782	2.598	16.488
	F2	4	6.986	11.562	6.986		F2	4	50.674	2.325	16.982
	F2	5	7.584	11.683	7.584		F2	5	50.664	2.486	17.242
	F3	1	6.237	19.849	6.237		F3	1	46.372	4.275	14.532
	F3	2	6.248	18.968	6.248		F3	2	45.566	4.242	14.224
	F3	3	6.162	19.881	6.162		F3	3	46.482	4.212	14.246
	F3	4	6.412	20.584	6.412		F3	4	47.184	4.384	15.082
	F3	5	6.152	19.982	6.152		F3	5	46.287	4.282	14.576
	F4	1	6.011	20.425	6.011		F4	1	43.122	6.634	8.545
	F4	2	5.944	21.135	5.944		F4	2	42.568	6.588	8.552
	F4	3	6.117	19.872	6.117		F4	3	43.488	6.692	8.684
	F4	4	5.982	20.698	5.982		F4	4	42.682	6.682	8.564
	F4	5	6.013	21.046	6.013		F4	5	43.648	6.582	8.824
